# Supplementary material for: Genetic Predisposition to Increased Blood Cholesterol and Triglyceride Lipid Levels and Risk of Alzheimer Disease: A Mendelian Randomization Analysis
Source: PLoS Med. 2014 Sep 16;11(9):e1001713. doi: 10.1371/journal.pmed.1001713 (PMC4165594; doi:10.1371/journal.pmed.1001713)
Supplement: Table S1 — Information on SNPs used for the construction of the genotype risk scores in this study. SNPs used for the four GRSs constructed in this study and their association with the respective plasma levels in Willer and colleagues [20], as well as their association with LOAD in the three groups in this study. Risk allele refers to the allele associated with increasing LDL-c, TC, and TG levels and decreasing HDL-c levels. Analyses are performed with respect to the risk allele. Risk allele frequency refers to the frequency of the risk allele used in the analysis. For the four full GRSs all SNPs associated with the specific phenotype at p<5×10−8 were used. For the trait specific GRSs only SNPs associated exclusively with each lipid trait at p<5×10−8 were used. The APOE rs4420638 SNP was not included in the calculation of the GRS because of its association with LOAD. rs581080 in TTC39B locus, rs9411489 of ABO locus, and rs3177928 in HLA locus were not successfully genotyped/imputed and we found no SNPs with R2>0.8 that were successfully genotyped/imputed to be used as proxies. *Maximum. (XLSX) [file pmed.1001713.s003.xlsx]

## Sheet: Sheet 1
Willer et al., (2013) (N= 188,577 )										Trait tested for association with LOAD	Trait Risk Allele	MRC_WTCCC2 dataset (N=9398*)					IOP+ dataset (N=663*)					ADNI dataset (N=517*)
Locus	MarkerName	Chr	hg19 Position	Primary trait,secondary traits	MAF	Minor allele	Major Allele	Effect on lipid trait	P-value			Risk Allele Freq	OR	L95	U95	P-Value	Risk Allele Freq	OR	L95	U95	P-Value	Risk Allele Freq	OR	L95	U95	P-Value
PABPC4	rs4660293	1	40.03	HDL	0.24	G	A	-0.035	3x10-18	HDL	G	0.236	1.05942	0.980034	1.14486	0.145448	0.228	1.09619	0.832141	1.447	0.514576	0.218	1.03145	0.755932	1.41495	0.846166
ZNF648	rs1689800	1	182.17	HDL	0.35	G	A	-0.034	5x10-20	HDL	G	0.3643	0.925688	0.863571	0.992054	0.0290715	0.3542	1.04273	0.821538	1.32435	0.730909	0.3694	0.933443	0.700296	1.24511	0.63839
GALNT2	rs4846914	1	230.3	HDL, TG	0.41	G	A	-0.048/0.04	4x10-41/7x10-31	HDL, TG	G	0.3973	0.928121	0.865167	0.995474	0.0371264	0.4149	0.903598	0.713393	1.1437	0.399306	0.4075	0.740484	0.555607	0.984027	0.0390155
COBLL1	rs12328675	2	165.54	HDL	0.13	C	T	0.045	2x10-15	HDL	T	0.8772	0.965454	0.873842	1.06761	0.491299	0.8709	1.0267	0.721873	1.46059	0.883239	0.8752	0.788816	0.50455	1.20825	0.285167
IRS1	rs2972146	2	227.1	HDL, TG	0.37	G	T	0.032/-0.028	2x10-17/3x10-15	HDL, TG	T	0.6414	1.0249	0.956333	1.0986	0.486824	0.6385	0.817195	0.639957	1.04142	0.103731	0.6438	0.9178	0.687971	1.22075	0.556994
SLC39A8	rs13107325	4	103.19	HDL	0.08	T	C	-0.071	1x10-15	HDL	T	0.08087	1.02044	0.902962	1.1515	0.744227	0.0762	0.816138	0.519373	1.27623	0.3745	0.08345	1.40813	0.852949	2.38771	0.190394
ARL15	rs6450176	5	53.3	HDL	0.26	A	G	-0.025	7x10-10	HDL	A	0.2483	0.998307	0.924201	1.07795	0.965567	0.2397	0.852459	0.651241	1.11403	0.243106	0.2585	1.07062	0.777231	1.48168	0.677852
CITED2	rs605066	6	139.83	HDL	0.42	C	T	-0.028	3x10-8	HDL	C	0.4129	0.903855	0.843552	0.968292	0.00405975	0.4248	1.16392	0.922841	1.46995	0.200688	0.4222	1.28782	0.970591	1.71595	0.0813478
KLF14a	rs4731702	7	130.43	HDL	0.49	T	C	0.029	5x10-17	HDL	C	0.4984	0.941325	0.88036	1.00646	0.0765996	0.5411	0.992474	0.793215	1.24152	0.947241	0.4993	1.01478	0.759765	1.3556	0.920756
PPP1R3B	rs9987289	8	9.18	HDL, TC, LDL	0.1	A	G	-0.082/-0.084/-0.071	2x10-41/2x10-36/9x10-24	TC, LDL	G	0.91459	0.91871	0.816264	1.03528	0.161926	0.90651	1.28461	0.874924	1.89481	0.202631	0.92527	1.46903	0.922297	2.33368	0.102878
PPP1R3B	rs9987289	8	9.18	HDL, TC, LDL	0.1	A	G	-0.082/-0.084/-0.071	2x10-41/2x10-36/9x10-24	HDL	A	0.08541	1.08848	0.965921	1.22509	0.161926	0.09349	0.778444	0.527757	1.14296	0.202631	0.07473	0.68072	0.428507	1.08425	0.102878
TRPS1	rs2293889	8	116.6	HDL	0.41	T	G	-0.031	4x10-17	HDL	T	0.423	1.01189	0.945186	1.08322	0.733811	0.3871	0.865931	0.684784	1.09391	0.227791	0.4338	0.941946	0.703447	1.2616	0.687658
ABCA1	rs1883025	9	107.66	HDL, TC	0.25	T	C	-0.07/-0.067	2x10-65/6x10-53	TC	C	0.7433	0.895555	0.830546	0.965893	0.00417525	0.7553	0.641406	0.485519	0.843316	0.00159252	0.7373	1.06824	0.779604	1.45927	0.67918
ABCA1	rs1883025	9	107.66	HDL, TC	0.25	T	C	-0.07/-0.067	2x10-65/6x10-53	HDL	T	0.2567	1.11663	1.03531	1.20403	0.00417525	0.2447	1.55908	1.1858	2.05965	0.00159252	0.2627	0.936122	0.685272	1.2827	0.67918
AMPD3	rs2923084	11	10.39	HDL	0.18	G	A	-0.026	5x10-8	HDL	G	0.176	0.895083	0.816956	0.979892	0.0168714	0.1606	0.909783	0.656768	1.25973	0.568683	0.1703	1.04383	0.725101	1.5164	0.819205
LRP4	rs3136441	11	46.74	HDL	0.18	C	T	0.054	7x10-29	HDL	T	0.8608	0.947031	0.860739	1.04274	0.265964	0.8552	0.817654	0.581678	1.14384	0.242347	0.8786	1.15655	0.771401	1.71925	0.475172
PDE3A	rs7134375	12	20.47	HDL	0.43	A	C	0.021	1x10-8	HDL	C	0.5701	0.932694	0.871723	0.997959	0.0434054	0.5914	1.19309	0.944983	1.50793	0.138185	0.5624	0.946189	0.710525	1.25811	0.70386
MVK	rs7134594	12	110	HDL	0.48	C	T	-0.035	2x10-13	HDL	C	0.4695	0.978166	0.914643	1.04605	0.519152	0.4572	0.884339	0.6983	1.11899	0.306304	0.4688	0.9699	0.733709	1.28215	0.829785
SBNO1	rs4759375	12	123.8	HDL	0.08	T	C	0.056	3x10-8	HDL	C	0.90344	1.01792	0.910217	1.13985	0.756951	0.8929	1.01062	0.694261	1.46659	0.955723	0.90616	0.726839	0.439513	1.16514	0.19732
ZNF664	rs4765127	12	124.46	HDL, TG	0.35	T	G	0.032/-0.029	8x10-10/2x10-8	HDL, TG	G	0.6662	0.975222	0.908644	1.04687	0.48728	0.6511	0.955374	0.746158	1.22223	0.716549	0.6482	1.15166	0.859556	1.54302	0.343262
SCARB1	rs838880	12	125.26	HDL	0.34	C	T	0.048	6x10-32	HDL	T	0.6912	1.09032	1.01268	1.1743	0.0220568	0.6669	1.06145	0.830523	1.35753	0.633831	0.6739	0.989675	0.743656	1.31273	0.942824
LIPC	rs1532085	15	58.68	HDL, TC, TG	0.4	A	G	0.107/0.054/0.031	1x10-188/7x10-47/2x10-18	HDL	G	0.6188	1.04513	0.97571	1.11968	0.208645	0.6108	0.946824	0.748183	1.19742	0.648408	0.6167	0.688402	0.513553	0.917026	0.0114585
LIPC	rs1532085	15	58.68	HDL, TC, TG	0.4	A	G	0.107/0.054/0.031	1x10-188/7x10-47/2x10-18	TC, TG	A	0.3812	0.95682	0.893114	1.0249	0.208645	0.3892	1.05616	0.835132	1.33657	0.648408	0.3833	1.45264	1.09048	1.94722	0.0114585
LACTB	rs2652834	15	63.4	HDL	0.21	A	G	-0.028	4x10-11	HDL	A	0.1893	0.969848	0.890145	1.05605	0.482479	0.2189	1.18414	0.894344	1.57394	0.240438	0.2105	1.0388	0.738508	1.47135	0.828199
CETP	rs3764261	16	56.99	HDL, LDL, TC, TG	0.32	A	C	0.241/-0.053/0.050/-0.040	1x10-769/2x10-34/4x10-31/2x10-25	HDL, LDL, TC, TG	C	0.6755	0.999285	0.930866	1.07297	0.984249	0.6764	1.00065	0.781056	1.28099	0.995893	0.6791	0.878508	0.650338	1.18265	0.395052
CETP	rs3764261	16	56.99	HDL, LDL, TC, TG	0.32	A	C	0.241/-0.053/0.050/-0.040	1x10-769/2x10-34/4x10-31/2x10-25	TC	A	0.3245	1.00072	0.931996	1.07427	0.984249	0.3236	0.999351	0.780643	1.28032	0.995893	0.3209	1.13829	0.84556	1.53766	0.395052
LCAT	rs16942887	16	67.93	HDL	0.14	A	G	0.083	8x10-54	HDL	G	0.8809	1.03249	0.930677	1.14664	0.548045	0.888	0.832587	0.57475	1.19933	0.327837	0.882	1.01419	0.675872	1.506	0.94485
CMIP	rs2925979	16	81.53	HDL	0.31	T	C	-0.035	1x10-19	HDL	T	0.301	0.942539	0.876144	1.01366	0.111533	0.2831	1.08145	0.834862	1.40269	0.553673	0.3114	1.11395	0.821948	1.516	0.488797
STARD3	rs11869286	17	37.81	HDL	0.35	G	C	-0.032	3x10-17	HDL	G	0.3272	0.985486	0.91789	1.05782	0.686239	0.3357	0.855639	0.674364	1.08454	0.197831	0.3277	0.944115	0.704985	1.26678	0.699985
ABCA8	rs4148008	17	66.88	HDL	0.33	G	C	-0.028	1x10-12	HDL	G	0.3157	0.977827	0.909815	1.05066	0.541388	0.3355	1.10141	0.865528	1.40313	0.432665	0.3322	1.05826	0.792175	1.41948	0.703027
PGS1a	rs4129767	17	76.4	HDL	0.48	G	A	-0.024	2x10-11	HDL	G	0.5132	0.949496	0.888218	1.01498	0.127777	0.4853	0.938797	0.745969	1.18096	0.589546	0.5115	0.907551	0.693272	1.18678	0.478684
LIPG	rs7241918	18	47.16	HDL, TC	0.19	G	T	-0.09/-0.058	1x10-44/4x10-18	TC	T	0.8256	0.974224	0.892784	1.06371	0.558922	0.8509	0.973573	0.705699	1.34086	0.869817	0.8395	0.752828	0.507202	1.09966	0.149134
LIPG	rs7241918	18	47.16	HDL, TC	0.19	G	T	-0.09/-0.058	1x10-44/4x10-18	HDL	G	0.1744	1.02646	0.940106	1.12009	0.558922	0.1491	1.02714	0.74579	1.41703	0.869817	0.1605	1.32833	0.909374	1.9716	0.149134
MC4R	rs12967135	18	57.85	HDL	0.25	A	G	-0.026	4x10-8	HDL	A	0.229	0.937785	0.865277	1.01586	0.116505	0.2206	1.27411	0.954689	1.70612	0.1014	0.2259	0.827571	0.604179	1.13517	0.2384
ANGPTL4	rs7255436	19	8.43	HDL	0.47	C	A	-0.032	2x10-8	HDL	C	0.4881	0.992268	0.927589	1.06144	0.821406	0.4647	1.0379	0.821285	1.31241	0.755449	0.4761	1.38256	1.05006	1.82845	0.0218401
ANGPTL8	rs737337	19	11.35	HDL	0.11	C	T	-0.056	5x10-17	HDL	C	0.07608	0.927768	0.814625	1.05475	0.25511	0.08382	1.16839	0.777176	1.7713	0.457524	0.07327	1.37944	0.801194	2.45664	0.258014
LILRA3	rs386000	19	54.79	HDL	0.26	C	G	0.048	3x10-23	HDL	G	0.7713	0.997067	0.919568	1.08158	0.943423	0.798	0.813534	0.607401	1.08598	0.163146	0.8006	0.689537	0.472066	0.993595	0.0496974
HNF4A	rs1800961	20	43.04	HDL, TC	0.05	T	C	-0.127/-0.106	2x10-34/1x10-24	TC	C	0.96812	0.876368	0.728996	1.05708	0.163607	0.966	0.956557	0.523611	1.73834	0.883683	0.97015	0.967801	0.417351	2.12581	0.936483
HNF4A	rs1800961	20	43.04	HDL, TC	0.05	T	C	-0.127/-0.106	2x10-34/1x10-24	HDL	T	0.03188	1.14107	0.946	1.37175	0.163607	0.034	1.04542	0.575262	1.90982	0.883683	0.02985	1.03327	0.470409	2.39606	0.936483
PLTP	rs6065906	20	44.55	HDL, TG	0.19	C	T	-0.059/0.053	5x10-40/2x10-34	HDL, TG	C	0.1861	1.04619	0.960168	1.13933	0.300766	0.1637	0.713849	0.522725	0.971108	0.0326273	0.188	1.02217	0.718278	1.465	0.903762
UBE2L3	rs181362	22	21.93	HDL	0.23	T	C	-0.038	4x10-18	HDL	T	0.1842	0.932726	0.854863	1.017	0.115906	0.2142	0.953602	0.714281	1.2729	0.74682	0.1781	0.958197	0.688798	1.3415	0.801179
PCSK9	rs2479409	1	55.5	LDL, TC	0.32	G	A	0.064/0.054	3x10-50/2x10-39	LDL, TC	G	0.3416	0.911989	0.8471	0.981549	0.0142171	0.3286	0.871803	0.677394	1.12064	0.284778	0.337	0.991602	0.723279	1.36281	0.958299
SORT1	rs629301	1	109.82	LDL, TC	0.24	G	T	-0.167/-0.134	5x10-241/2x10-170	LDL, TC	T	0.7739	0.959042	0.885486	1.03912	0.305477	0.7808	0.973563	0.741716	1.27592	0.846245	0.7768	0.938459	0.670326	1.30511	0.707996
APOB	rs1367117	2	21.26	LDL, TC	0.32	A	G	0.119/0.100	1x10-182/3x10-139	LDL, TC	A	0.3308	1.0021	0.931508	1.0778	0.955046	0.3107	1.06184	0.820437	1.37597	0.648751	0.3104	1.08953	0.800208	1.48957	0.587827
ABCG5/8	rs4299376	2	44.07	LDL, TC	0.31	G	T	0.081/0.079	4x10-72/3x10-73	LDL, TC	G	0.3216	1.01493	0.944425	1.09048	0.6861	0.3189	1.06624	0.821957	1.38425	0.629121	0.3223	0.959411	0.714383	1.29066	0.783246
MYLIP	rs3757354	6	16.13	LDL, TC	0.24	T	C	-0.038/-0.035	2x10-17/2x10-15	LDL, TC	C	0.7908	0.912164	0.841301	0.989388	0.0262156	0.7732	1.11497	0.852939	1.45853	0.42587	0.7761	1.22799	0.884271	1.70325	0.218341
HFE	rs1800562	6	26.09	LDL, TC	0.07	A	G	-0.062/-0.056	8x10-14/2x10-12	LDL, TC	G	0.92844	0.992249	0.872952	1.12982	0.905837	0.96014	0.752079	0.416612	1.34575	0.33783	0.94573	0.588959	0.260805	1.19929	0.168377
LPA	rs1564348	6	160.58	LDL, TC	0.18	C	T	0.048/0.049	3x10-21/3x10-23	LDL, TC	C	0.1644	0.974344	0.889832	1.06614	0.57296	0.16	1.25064	0.916403	1.71599	0.161443	0.1662	0.79811	0.551927	1.15774	0.231509
PLEC1	rs11136341	8	145.04	LDL, TC	0.4	G	A	0.045/0.038	7x10-12/6x10-9	LDL, TC	G	0.3708	0.972069	0.906367	1.04235	0.426915	0.369	0.959715	0.750725	1.22658	0.742364	0.3644	0.976199	0.715319	1.33499	0.879476
ST3GAL4	rs11220462	11	126.24	LDL, TC	0.14	A	G	0.059/0.047	7x10-21/6x10-15	LDL, TC	A	0.1317	1.0185	0.922161	1.12393	0.716473	0.1442	0.895365	0.637739	1.25508	0.521367	0.1404	1.02899	0.689476	1.55297	0.889946
NYNRIN	rs8017377	14	24.88	LDL	0.46	A	G	0.03	3x10-15	LDL	A	0.4765	0.952251	0.890235	1.01852	0.154229	0.449	0.9579	0.761961	1.20391	0.712141	0.4688	1.18207	0.891637	1.5711	0.246313
OSBPL7	rs7206971	17	45.43	LDL, TC	0.49	A	G	0.029/0.030	3x10-7/1x10-7	LDL, TC	A	0.4954	0.961458	0.899151	1.02805	0.250074	0.4814	0.968364	0.76622	1.22365	0.787548	0.4912	0.93231	0.708995	1.22468	0.614651
LDLR	rs6511720	19	11.2	LDL, TC	0.12	T	G	-0.221/-0.185	4x10-262/5x10-202	LDL, TC	G	0.8808	1.0079	0.909414	1.11818	0.881337	0.8769	1.12303	0.793864	1.59182	0.512244	0.8745	1.68397	1.12067	2.5352	0.0120649
APOE	rs4420638	19	45.42	LDL, TC, HDL	0.19	G	A	0.225/0.197/-0.067	2x10-178/1x10-149/2x10-21	LDL, TC, HDL	G	0.23	2.06	1.91	2.222	1.688e-74	0.2488	2.608	1.952	3.491	1.117e-10	0.267	2.881	1.991	4.181	2.518e-08
TOP1	rs6029526	20	39.67	LDL, TC	0.47	A	T	0.0440/.040	5x10-18/1x10-16	LDL, TC	A	0.4715	1.00726	0.942032	1.07698	0.832206	0.4578	0.960741	0.765363	1.20559	0.729414	0.4794	1.10359	0.827522	1.47424	0.502696
LDLRAP1	rs12027135	1	25.78	TC, LDL	0.46	A	T	-0.027/-0.03	5x10-12/2x10-14	TC, LDL	T	0.5604	0.945882	0.884811	1.0112	0.10235	0.5253	1.00344	0.786158	1.2809	0.977976	0.5347	0.907994	0.687007	1.19803	0.495591
EVI5	rs7515577	1	93.01	TC	0.23	C	A	-0.037	2x10-8	TC	A	0.7928	0.973856	0.897088	1.05769	0.528267	0.8247	0.625657	0.454237	0.855127	0.00361359	0.8134	0.875023	0.611069	1.24011	0.458499
MOSC1	rs2642442	1	220.97	TC, LDL	0.33	C	T	-0.035/-0.036	3x10-11/5x10-11	TC, LDL	T	0.6933	1.03026	0.955604	1.11108	0.438169	0.6766	0.891421	0.690202	1.14945	0.37644	0.7009	1.15967	0.840526	1.59753	0.364849
IRF2BP2	rs514230	1	234.86	TC, LDL	0.48	A	T	-0.039/-0.036	5x10-14/9x10-12	TC, LDL	T	0.5228	1.01992	0.954054	1.09037	0.56266	0.5236	0.905818	0.715953	1.14489	0.40829	0.5056	1.05334	0.802787	1.38252	0.70741
RAB3GAP1	rs7570971	2	135.84	TC	0.35	A	C	0.03	1x10-13	TC	A	0.2898	1.02651	0.952404	1.10607	0.492885	0.4765	0.840644	0.637037	1.1054	0.216306	0.3947	1.35614	0.959285	1.93597	0.0883188
RAF1	rs2290159	3	12.63	TC	0.23	C	G	-0.037	2x10-9	TC	G	0.783	0.975578	0.899689	1.05832	0.550553	0.8026	0.954966	0.71597	1.27124	0.752672	0.7753	0.809359	0.571458	1.13755	0.227585
HMGCR	rs12916	5	74.66	TC, LDL	0.4	C	T	0.068/0.073	5x10-74/8x10-78	TC, LDL	C	0.3986	0.999888	0.933753	1.07058	0.997445	0.4166	0.956406	0.756572	1.20875	0.708901	0.415	1.09099	0.831429	1.43441	0.530695
TIMD4	rs6882076	5	156.39	TC, TG, LDL	0.36	T	C	-0.051/-0.029/-0.046	5x10-41/2x10-15/3x10-31	TC, TG, LDL	C	0.6372	1.04356	0.972947	1.11951	0.233568	0.6217	1.08825	0.857732	1.38173	0.486368	0.6435	0.935994	0.703949	1.24081	0.646788
C6orf106	rs2814982	6	34.55	TC	0.12	T	C	-0.044	4x10-15	TC	C	0.8952	1.0701	0.958935	1.19566	0.228586	0.8845	1.15346	0.809904	1.6422	0.427312	0.8853	0.796892	0.505851	1.22912	0.31418
FRK	rs9488822	6	116.31	TC, LDL	0.36	T	A	0.034/0.031	1x10-9/2x10-7	TC, LDL	T	0.3662	1.01379	0.944845	1.08762	0.702755	0.354	1.13838	0.886172	1.46492	0.311545	0.3603	1.01517	0.745023	1.38697	0.92422
DNAH11	rs12670798	7	21.61	TC, LDL	0.25	C	T	0.036/0.034	1x10-16/5x10-14	TC, LDL	C	0.2471	1.00756	0.932201	1.08862	0.849026	0.1965	0.777432	0.578406	1.04232	0.0932759	0.2218	0.800091	0.578499	1.1086	0.177821
NPC1L1	rs2072183	7	44.58	TC, LDL	0.29	C	G	0.036/0.039	4x10-15/7x10-16	TC, LDL	C	0.2125	1.05843	0.927275	1.21008	0.402864	0.2294	1.0312	0.777139	1.36902	0.831324	0.2081	0.991873	0.707217	1.40079	0.962563
CYP7A1	rs2081687	8	59.39	TC, LDL	0.36	T	C	0.038/0.031	9x10-12/1x10-7	TC, LDL	T	0.3291	1.00964	0.940568	1.08355	0.790498	0.3721	1.14768	0.90328	1.46023	0.260395	0.3383	0.948482	0.712178	1.26523	0.717792
GPAM	rs2255141	10	113.93	TC, LDL	0.3	A	G	0.031/0.030	7x10-16/1x10-13	TC, LDL	A	0.2786	1.03578	0.961813	1.11512	0.351451	0.3052	1.15068	0.899208	1.4746	0.265397	0.3067	1.02008	0.756472	1.37988	0.896641
SPTY2D1	rs10128711	11	18.63	TC	0.3	T	C	-0.031	1x10-11	TC	C	0.7454	0.991823	0.919387	1.07034	0.832321	0.7227	1.31772	1.0175	1.71035	0.0370564	0.75	0.84331	0.610187	1.15742	0.295748
UBASH3B	rs7941030	11	122.52	TC, HDL	0.39	C	T	0.028/0.027	2x10-14/1x10-14	HDL	T	0.6131	0.957572	0.894361	1.02535	0.213689	0.6102	0.75657	0.594728	0.959888	0.0222018	0.635	1.08543	0.824562	1.42797	0.557813
UBASH3B	rs7941030	11	122.52	TC, HDL	0.39	C	T	0.028/0.027	2x10-14/1x10-14	TC	C	0.3869	1.04431	0.975275	1.11812	0.213689	0.3898	1.32175	1.04179	1.68144	0.0222018	0.365	0.921296	0.700297	1.21276	0.557813
BRAP	rs11065987	12	112.07	TC, LDL	0.41	G	A	-0.031/-0.027	2x10-16/1x10-11	TC, LDL	A	0.5844	1.02333	0.956045	1.09548	0.50662	0.5563	1.13959	0.89758	1.44841	0.283862	0.557	0.950962	0.717	1.25902	0.725854
HNF1A	rs1169288	12	121.42	TC, LDL	0.34	C	A	0.032/0.038	4x10-17/6x10-21	TC, LDL	C	0.3058	0.991307	0.921073	1.06661	0.815518	0.3219	0.932623	0.724327	1.20033	0.587807	0.3382	1.23445	0.902989	1.69782	0.190187
HPR	rs2000999	16	72.11	TC, LDL	0.2	A	G	0.062/0.065	7x10-41/4x10-41	TC, LDL	A	0.1921	0.956587	0.877969	1.04165	0.308745	0.2135	1.23282	0.929722	1.63976	0.14761	0.1879	0.960701	0.670559	1.38474	0.827974
CILP2	rs10401969	19	19.41	TC, TG, LDL	0.09	C	T	-0.137/-0.121/-0.118	4x10-77/1x10-69/3x10-54	TC, TG ,LDL	T	0.92257	1.11265	0.980882	1.26453	0.0993797	0.93838	0.813312	0.48964	1.33752	0.418061	0.93151	0.773212	0.433791	1.32603	0.363828
FLJ36070a	rs492602	19	49.21	TC	0.47	G	A	0.031	1x10-16	TC	G	0.5002	0.993696	0.929523	1.0623	0.852703	0.4501	0.909699	0.717455	1.15307	0.433736	0.5238	0.975687	0.73478	1.29419	0.864435
ERGIC3	rs2277862	20	34.15	TC	0.15	T	C	-0.035	5x10-11	TC	C	0.8608	0.974539	0.8864	1.07231	0.595375	0.8394	1.17393	0.851439	1.62082	0.328069	0.8569	0.943613	0.630486	1.39752	0.774293
MAFB	rs2902940	20	39.09	TC, LDL	0.3	G	A	-0.024/-0.027	9x10-10/2x10-11	TC, LDL	A	0.6761	0.97273	0.905891	1.0447	0.447088	0.7479	1.07295	0.832635	1.38212	0.585473	0.7156	1.03269	0.75908	1.401	0.836701
ANGPTL3	rs2131925	1	63.03	TG, LDL, TC	0.34	G	T	-0.066/-0.049/-0.075	3x10-74/3x10-32/4x10-80	TG, LDL, TC	T	0.657	0.965799	0.901146	1.03526	0.325448	0.6828	0.99016	0.773001	1.26805	0.937502	0.6866	1.00373	0.735888	1.36589	0.98114
GCKR	rs1260326	2	27.73	TG, TC	0.39	T	C	0.115/0.051	2x10-239/3x10-42	TG, TC	T	0.3953	1.072	1.00156	1.14733	0.044847	0.4396	0.748609	0.591823	0.944348	0.0150339	0.4288	1.23369	0.935959	1.63243	0.138262
MSL2L1	rs645040	3	135.93	TG	0.23	G	T	-0.029	2x10-12	TG	T	0.7767	0.985246	0.909922	1.06725	0.71482	0.7893	1.00389	0.756756	1.33017	0.978426	0.751	0.839688	0.602109	1.16139	0.296147
KLHL8	rs442177	4	88.03	TG	0.42	G	T	-0.031	1x10-18	TG	T	0.5873	0.955843	0.89253	1.02371	0.196658	0.5948	0.932989	0.73762	1.17945	0.561971	0.6257	0.858911	0.636738	1.15463	0.315678
MAP3K1	rs9686661	5	55.86	TG	0.2	T	C	0.038	3x10-16	TG	T	0.1975	1.05715	0.972427	1.14873	0.190936	0.2064	1.17708	0.88574	1.56817	0.262491	0.169	0.93077	0.654841	1.33112	0.690939
TYW1B	rs13238203	7	72.13	TG	0.04	T	C	-0.059	3x10-6	TG	C	0.97492	0.813358	0.66122	1.00431	0.0524969	0.98155	0.733112	0.308989	1.70903	0.471847	0.97753	1.29549	0.520365	3.09384	0.563941
MLXIPL	rs17145738	7	72.98	TG, HDL	0.13	T	C	-0.115/0.041	9x10-99/5x10-13	TG, HDL	C	0.8824	0.998017	0.89951	1.10854	0.970293	0.9013	1.16702	0.798327	1.70577	0.423969	0.8894	1.11551	0.738399	1.67079	0.59833
PINX1	rs11776767	8	10.68	TG	0.37	C	G	0.022	3x10-11	TG	C	0.3752	0.933258	0.870817	0.999977	0.0502304	0.363	1.19719	0.936433	1.53387	0.152315	0.3852	0.893582	0.670354	1.19146	0.442359
NAT2	rs1495741	8	18.27	TG, TC	0.26	G	A	0.040/0.032	3x10-12/3x10-8	TG, TC	G	0.2224	1.05673	0.975223	1.14461	0.176768	0.2397	1.2447	0.94766	1.63903	0.116796	0.2252	1.18933	0.843798	1.68782	0.325989
LPL	rs12678919	8	19.84	TG, HDL	0.13	G	A	-0.17/0.155	2x10-199/1x10-149	TG, HDL	A	0.90277	1.01546	0.90887	1.13603	0.787471	0.898	1.02571	0.7024	1.49434	0.89484	0.8928	1.10345	0.718367	1.6775	0.64782
TRIB1	rs2954029	8	126.49	TG, TC, LDL, HDL	0.47	T	A	-0.076/-0.062/-0.056/0.04	1x10-107/2x10-65/2x10-50/3x10-29	TG, TC, LDL, HDL	A	0.5389	1.0695	1.00042	1.14345	0.0487047	0.5409	1.00414	0.796852	1.26517	0.971996	0.5219	1.06024	0.798191	1.40951	0.68628
JMJD1C	rs10761731	10	65.03	TG	0.44	T	A	-0.031	8x10-12	TG	A	0.5835	1.04687	0.978386	1.1203	0.184917	0.575	1.14328	0.90348	1.44802	0.265267	0.5662	1.4269	1.07062	1.90832	0.0157184
CYP26A1	rs2068888	10	94.84	TG	0.45	A	G	-0.024	2x10-11	TG	G	0.5461	0.987906	0.92396	1.05632	0.721606	0.5428	1.19664	0.942622	1.52185	0.141363	0.5414	0.947758	0.724092	1.23879	0.694848
FADS1-2-3	rs174546	11	61.57	TG, LDL, TC, HDL	0.36	T	C	0.045/-0.051/-0.048/-0.039	7x10-38/2x10-39/3x10-37/8x10-28	LDL, TC	C	0.6585	0.937336	0.873931	1.00548	0.0704035	0.6594	0.956233	0.750285	1.21761	0.716794	0.6764	1.05568	0.79345	1.4025	0.708766
FADS1-2-3	rs174546	11	61.57	TG, LDL, TC, HDL	0.36	T	C	0.045/-0.051/-0.048/-0.039	7x10-38/2x10-39/3x10-37/8x10-28	TG, HDL	T	0.3415	1.06685	0.99455	1.14426	0.0704035	0.3406	1.04577	0.82128	1.33283	0.716794	0.3236	0.947259	0.713012	1.26032	0.708766
APOA1*	rs964184	11	116.65	TG, TC, HDL, LDL	0.16	G	C	0.234/0.121/-0.106/0.086	7x10-224/3x10-55/6x10-48/2x10-26	TG, TC, HDL, LDL	G	0.1302	0.962785	0.870904	1.06332	0.456346	0.1416	0.874872	0.633511	1.20696	0.415188	0.1402	1.20642	0.810195	1.82602	0.363701
LRP1	rs11613352	12	57.79	TG, HDL	0.26	T	C	-0.028/0.028	9x10-14/2x10-13	TG, HDL	C	0.7593	0.934041	0.864568	1.00941	0.0841519	0.8083	1.11255	0.839857	1.47487	0.457077	0.7632	0.765631	0.55098	1.05351	0.105539
CAPN3	rs2412710	15	42.68	TG	0.04	A	G	0.099	2x10-11	TG	A	0.01813	1.23604	0.968284	1.56969	0.085198	0.02002	1.04269	0.436165	2.51407	0.924612	0.02589	1.84601	0.698087	5.78672	0.245724
FRMD5	rs2929282	15	44.25	TG	0.07	T	A	0.072	2x10-9	TG	T	0.04328	1.05242	0.892387	1.23772	0.540188	0.06741	0.696895	0.424398	1.13861	0.150056	0.06377	1.0483	0.581063	1.93536	0.87731
CTF1	rs11649653	16	30.92	TG	0.4	G	C	-0.027	2x10-7	TG	C	0.6129	0.912812	0.848978	0.981531	0.0136974	0.5778	1.01836	0.793348	1.30746	0.886331	0.5775	1.00341	0.722376	1.39134	0.983732
PLA2G6	rs5756931	22	38.55	TG	0.4	C	T	-0.02	3x10-8	TG	T	0.611	1.00452	0.93734	1.07668	0.898424	0.6173	0.998778	0.782238	1.27494	0.992159	0.6291	1.04012	0.773514	1.39661	0.793736
PIGV-NR0B2	rs12748152	1	27.14	HDL, LDL, TG	0.09	T	C	−0.05/0.050/0.037	1 × 10−15, 3 × 10−12, 1 × 10−9	HDL, LDL, TG	T	0.08126	1.09251	0.967849	1.2316	0.149986	0.07093	1.21179	0.776797	1.90515	0.399606	0.08038	1.19686	0.712791	2.07267	0.506962
HDGF-PMVK	rs12145743	1	156.7	HDL	0.34	G	T	0.02	2 × 10−8	HDL	T	0.6624	0.900574	0.83881	0.966985	0.0038872	0.68	1.03095	0.809584	1.3128	0.804564	0.6669	0.875192	0.655932	1.16214	0.36006
ANGPTL1	rs4650994	1	178.52	HDL	0.49	G	A	0.021	7 × 10−9	HDL	A	0.5361	0.980167	0.917269	1.0474	0.553893	0.5012	0.926095	0.73719	1.16301	0.508708	0.5176	0.956604	0.731713	1.24937	0.744762
CPS1	rs1047891	2	211.54	HDL	0.33	A	C	−0.027	9 × 10−10	HDL	A	0.3199	1.0404	0.966189	1.12006	0.293373	0.3169	0.89826	0.700156	1.15156	0.397338	0.3171	0.949128	0.700034	1.28995	0.737237
ATG7	rs2606736	3	11.4	HDL	0.39	C	T	0.025	5 × 10−8	HDL	T	0.6344	1.02065	0.952124	1.09429	0.564766	0.6154	1.05138	0.82823	1.33532	0.680558	0.6111	1.31915	1.00111	1.74155	0.0494902
SETD2	rs2290547	3	47.06	HDL	0.2	A	G	−0.030	4 × 10−9	HDL	A	0.1747	1.03445	0.948222	1.12786	0.444048	0.1667	0.926194	0.677183	1.26929	0.631693	0.1784	1.01913	0.712997	1.46742	0.917847
RBM5	rs2013208	3	50.13	HDL	0.5	T	C	0.025	9 × 10−12	HDL	C	0.5206	0.982351	0.91892	1.05018	0.601079	0.541	0.816044	0.650863	1.02162	0.0768289	0.5434	0.901659	0.684317	1.18679	0.460411
STAB1	rs13326165	3	52.53	HDL	0.21	A	G	0.029	9 × 10−11	HDL	G	0.7991	1.05646	0.9715	1.1495	0.200568	0.7968	1.05919	0.793598	1.41375	0.69576	0.7938	0.936471	0.665321	1.30803	0.702783
GSK3B	rs6805251	3	119.56	HDL	0.39	T	C	0.02	1 × 10−8	HDL	C	0.6185	1.02363	0.956183	1.09601	0.502329	0.5845	0.971845	0.773358	1.2212	0.806207	0.5985	0.984215	0.74958	1.29004	0.908398
C4orf52	rs10019888	4	26.06	HDL	0.18	G	A	−0.027	5 × 10−8	HDL	G	0.1709	1.05738	0.967717	1.15468	0.215589	0.1708	0.96351	0.703462	1.32068	0.816727	0.1764	0.737797	0.514911	1.05846	0.0972705
FAM13A	rs3822072	4	89.74	HDL	0.46	A	G	−0.025	4 × 10−12	HDL	A	0.447	1.04541	0.977537	1.11796	0.194609	0.4643	0.970238	0.771761	1.21918	0.795408	0.464	0.963933	0.729988	1.27302	0.795376
ADH5	rs2602836	4	100.01	HDL	0.44	A	G	0.019	5 × 10−8	HDL	G	0.5809	0.988575	0.924545	1.05713	0.73675	0.561	1.05619	0.836439	1.33435	0.64598	0.5929	1.08059	0.817681	1.42716	0.584821
RSPO3	rs1936800	6	127.44	HDL, TG	0.49	C	T	0.020/ −0.020	3 × 10−10, 3 × 10−8	HDL, TG	T	0.5307	0.992463	0.928614	1.06074	0.823564	0.5	0.967074	0.763868	1.22424	0.78058	0.5076	1.05389	0.786881	1.41218	0.724527
DAGLB	rs702485	7	6.45	HDL	0.45	G	A	0.024	6 × 10−12	HDL	A	0.5398	1.00697	0.941759	1.07675	0.838971	0.5696	0.943684	0.748545	1.18864	0.622799	0.561	1.13612	0.860129	1.50234	0.368927
SNX13	rs4142995	7	17.92	HDL	0.38	T	G	−0.026	9 × 10−12	HDL	T	0.3983	0.994502	0.928898	1.06461	0.874064	0.4216	0.968845	0.770889	1.21747	0.785782	0.4166	1.28477	0.967507	1.71442	0.0854839
IKZF1	rs4917014	7	50.31	HDL	0.32	G	T	0.022	1 × 10−8	HDL	T	0.6768	0.957604	0.891353	1.02897	0.236853	0.67	1.11868	0.878545	1.42559	0.363221	0.6696	1.00885	0.750432	1.35293	0.953195
TMEM176A	rs17173637	7	150.53	HDL	0.12	C	T	−0.036	2 × 10−8	HDL	C	0.08424	0.972831	0.862878	1.09507	0.650387	0.09789	0.992052	0.67477	1.4608	0.967609	0.08073	1.21858	0.729538	2.09719	0.460628
MARCH8-ALOX5	rs970548	10	46.01	HDL, TC	0.26	C	A	0.026/ 0.025	2 × 10−10, 8 × 10−9	HDL	A	0.7463	1.03287	0.955738	1.11667	0.415172	0.7386	0.92917	0.717003	1.20154	0.576475	0.7612	1.42572	1.03047	1.97449	0.0321533
MARCH8-ALOX5	rs970548	10	46.01	HDL, TC	0.26	C	A	0.026/ 0.025	2 × 10−10, 8 × 10−9	TC	C	0.2537	0.968172	0.895518	1.04631	0.415172	0.2614	1.07623	0.832264	1.39469	0.576475	0.2388	0.701401	0.50646	0.970431	0.0321533
OR4C46	rs11246602	11	51.51	HDL	0.15	C	T	0.034	2 × 10−10	HDL	T	0.8659	0.946059	0.858018	1.04395	0.267686	0.8774	0.726955	0.501891	1.04683	0.0883503	0.8872	1.01556	0.650843	1.55924	0.944498
KAT5	rs12801636	11	65.39	HDL	0.23	A	G	0.024	3 × 10−8	HDL	G	0.7757	1.06185	0.980456	1.15056	0.141407	0.7755	0.8051	0.606986	1.06404	0.129472	0.7666	0.871979	0.632477	1.19263	0.396156
MOGAT2-DGAT2	rs499974	11	75.46	HDL	0.19	A	C	−0.026	1 × 10−8	HDL	A	0.1576	1.01957	0.93093	1.11587	0.674944	0.1671	0.799523	0.587875	1.08449	0.151374	0.1777	0.954013	0.655359	1.39692	0.806918
ZBTB42-AKT1	rs4983559	14	105.28	HDL	0.4	G	A	0.02	1 × 10−8	HDL	A	0.6158	1.02723	0.959475	1.09993	0.440823	0.6102	0.898095	0.708307	1.13739	0.373137	0.5943	0.915452	0.690982	1.21026	0.53604
FTO	rs1121980	16	53.81	HDL, TG	0.43	A	G	−0.020/ 0.021	7 × 10−9, 3 × 10−8	HDL, TG	A	0.4236	0.960818	0.897593	1.02838	0.249316	0.4282	1.04634	0.827749	1.3233	0.704736	0.4374	0.985914	0.741342	1.3119	0.922259
HAS1	rs17695224	19	52.32	HDL	0.26	A	G	−0.029	2 × 10−13	HDL	A	0.2732	0.979394	0.908775	1.05514	0.584633	0.2532	0.911711	0.70314	1.18137	0.48435	0.2646	0.991998	0.724319	1.36327	0.960206
ANXA9-CERS2	rs267733	1	150.96	LDL	0.16	G	A	−0.033	5 × 10−9	LDL	A	0.8426	1.06317	0.970062	1.16615	0.192089	0.8669	0.859907	0.609576	1.209	0.386561	0.8494	1.42518	0.976348	2.07802	0.0651706
EHBP1	rs2710642	2	63.15	LDL	0.35	G	A	−0.024	6 × 10−9	LDL	A	0.6738	0.961916	0.896025	1.03285	0.284094	0.5992	1.13391	0.890249	1.44596	0.309217	0.6323	0.991252	0.747355	1.31116	0.951058
INSIG2	rs10490626	2	118.84	LDL, TC	0.08	A	G	−0.051/ −0.042	2 × 10−12, 6 × 10−9	LDL, TC	G	0.92229	0.960742	0.849821	1.08771	0.524599	0.92656	0.833595	0.547267	1.2663	0.393198	0.92469	1.27427	0.736866	2.17702	0.3777
LOC84931	rs2030746	2	121.31	LDL, TC	0.4	T	C	0.021/ 0.020	9 × 10−9, 4 × 10−8	LDL, TC	T	0.4121	1.01477	0.948008	1.08614	0.672587	0.3974	0.90522	0.718028	1.14042	0.398302	0.4206	0.992522	0.758872	1.29996	0.956337
FN1	rs1250229	2	216.3	LDL	0.27	T	C	−0.024	3 × 10−8	LDL	C	0.7441	1.05249	0.973099	1.13883	0.202247	0.7618	1.00316	0.753364	1.3351	0.982715	0.7496	0.961815	0.697816	1.31834	0.810003
CMTM6	rs7640978	3	32.53	LDL, TC	0.09	T	C	−0.039/ −0.038	1 × 10−8, 2 × 10−8	LDL, TC	C	0.9155	1.02625	0.910008	1.1591	0.674556	0.92394	0.916028	0.597135	1.40059	0.685884	0.91678	1.26401	0.789776	2.00558	0.321586
ACAD11	rs17404153	3	132.16	LDL, HDL	0.14	T	G	−0.034/ −0.028	2 × 10−9, 5 × 10−9	LDL	G	0.8743	0.940361	0.85109	1.03983	0.228713	0.8492	0.97511	0.705122	1.34568	0.878246	0.8833	0.670426	0.418554	1.04799	0.0865811
ACAD11	rs17404153	3	132.16	LDL, HDL	0.14	T	G	−0.034/ −0.028	2 × 10−9, 5 × 10−9	HDL	T	0.1257	1.06342	0.961698	1.17496	0.228713	0.1508	1.02553	0.743119	1.41819	0.878246	0.1167	1.49159	0.954205	2.38918	0.0865811
CSNK1G3	rs4530754	5	122.86	LDL, TC	0.46	G	A	−0.028/ −0.023	4 × 10−12, 2 × 10−9	LDL, TC	A	0.5445	1.06654	0.997577	1.14038	0.0590678	0.5686	1.16553	0.923312	1.47329	0.198285	0.5339	0.996111	0.760199	1.30525	0.97742
MIR148A	rs4722551	7	25.99	LDL, TG, TC	0.2	C	T	0.039/ 0.023/ 0.029	4 × 10−14, 9 × 10−11, 7.0 × 10−9	LDL, TG, TC	C	0.1546	0.958318	0.87125	1.0532	0.378799	0.1858	0.893808	0.660368	1.20835	0.465726	0.1628	0.860414	0.595876	1.24738	0.423863
SOX17	rs10102164	8	55.42	LDL, TC	0.21	A	G	0.032/ 0.030	4 × 10−11, 5 × 10−11	LDL, TC	A	0.2055	0.991077	0.912548	1.07583	0.830963	0.1764	1.28611	0.95477	1.73994	0.0996833	0.1952	1.29705	0.910024	1.87021	0.15598
BRCA2	rs4942486	13	32.95	LDL	0.48	T	C	0.024	2 × 10−11	LDL	T	0.4718	0.971683	0.908938	1.03871	0.398775	0.473	0.859778	0.679548	1.08669	0.206611	0.4681	1.28762	0.984827	1.68919	0.065853
APOH-PRXCA	rs1801689	17	64.21	LDL	0.04	C	A	0.103	1 × 10−11	LDL	C	0.02466	0.668193	0.523538	0.84487	0.000947235	0.01493	0.837111	0.224108	3.12449	0.785554	0.02371	1.34628	0.485322	4.33638	0.586306
SPTLC3	rs364585	20	12.96	LDL	0.38	A	G	−0.025	4 × 10−10	LDL	G	0.6082	1.05503	0.984741	1.13051	0.128198	0.6362	1.08673	0.85503	1.3814	0.496249	0.6467	0.850423	0.634302	1.13532	0.274476
SNX5	rs2328223	20	17.85	LDL	0.21	C	A	0.03	6 × 10−9	LDL	C	0.181	0.924506	0.84672	1.00875	0.0788239	0.221	1.06541	0.801374	1.41815	0.662977	0.1852	1.33713	0.928591	1.95035	0.1239
MTMR3	rs5763662	22	30.38	LDL	0.04	T	C	0.077	1 × 10−8	LDL	T	0.02162	1.04657	0.831734	1.30972	0.694049	0.02289	0.649428	0.283102	1.46755	0.29891	0.01493	0.623228	0.209343	1.84396	0.378132
ASAP3	rs1077514	1	23.77	TC	0.15	C	T	−0.03	6 × 10−9	TC	T	0.8625	1.03902	0.942004	1.14705	0.446068	0.8521	0.983103	0.714453	1.3511	0.916341	0.8544	1.17863	0.811533	1.7024	0.382875
ABCB11	rs2287623	2	169.83	TC	0.41	G	A	0.027	4 × 10−12	TC	G	0.4013	1.02987	0.96184	1.10262	0.398231	0.4009	0.803883	0.637227	1.01244	0.0642633	0.4057	1.06141	0.807415	1.39861	0.670178
FAM117B	rs11694172	2	203.53	TC	0.25	G	A	0.028	2 × 10−9	TC	G	0.2467	1.08909	1.0082	1.17614	0.0298805	0.2388	0.887361	0.666031	1.18154	0.413148	0.2429	0.953582	0.69242	1.31877	0.771954
UGT1A1	rs11563251	2	234.68	TC, LDL	0.12	T	C	0.037/ 0.034	1 × 10−9, 5 × 10−8	TC, LDL	T	0.1082	0.896981	0.804014	0.999348	0.0499927	0.1131	1.24053	0.86078	1.79638	0.249739	0.1113	0.99683	0.647379	1.55379	0.988617
PXK	rs13315871	3	58.38	TC	0.1	A	G	−0.036	4 × 10−8	TC	G	0.90967	1.10655	0.98322	1.24732	0.0951891	0.91618	0.791618	0.514875	1.20343	0.279104	0.90027	0.821592	0.504387	1.30833	0.416784
KCNK17	rs2758886	6	39.25	TC	0.3	A	G	0.023	3 × 10−8	TC	A	0.2993	1.06198	0.988413	1.14078	0.100088	0.2995	1.18778	0.919918	1.53707	0.188275	0.2741	0.823942	0.601537	1.12884	0.226914
HBS1L	rs9376090	6	135.41	TC	0.28	C	T	−0.025	3 × 10−9	TC	T	0.7434	1.10458	1.02151	1.19495	0.0128984	0.7252	1.05635	0.813127	1.37246	0.681046	0.7531	0.872652	0.630466	1.1995	0.405475
GPR146	rs1997243	7	1.08	TC	0.16	G	A	0.033	3 × 10−10	TC	G	0.1492	0.959429	0.872336	1.05435	0.391523	0.1576	1.22377	0.90217	1.66803	0.196886	0.1723	0.783335	0.546761	1.12403	0.183114
VLDLR	rs3780181	9	2.64	TC, LDL	0.08	G	A	−0.044/ −0.044	7 × 10−10, 2 × 10−9	TC, LDL	A	0.92965	0.978055	0.858462	1.11624	0.740369	0.94666	1.04121	0.636053	1.69928	0.871502	0.93487	1.16377	0.675945	1.97518	0.577495
VIM-CUBN	rs10904908	10	17.26	TC	0.43	G	A	0.025	3 × 10−11	TC	G	0.4164	0.997182	0.930903	1.06806	0.93585	0.4373	1.00314	0.79217	1.27046	0.979193	0.4431	1.02554	0.781513	1.34749	0.855788
PHLDB1	rs11603023	11	118.49	TC	0.42	T	C	0.022	1 × 10−8	TC	T	0.4313	0.961708	0.899643	1.02795	0.250932	0.425	1.2447	0.979932	1.5844	0.0737973	0.4464	0.976798	0.738689	1.29232	0.869108
PHC1-A2ML1	rs4883201	12	9.08	TC	0.12	G	A	−0.035	2 × 10−9	TC	A	0.8993	1.06467	0.952772	1.19126	0.271402	0.8865	0.921914	0.639614	1.32505	0.660862	0.90434	0.971461	0.587076	1.57576	0.907986
DLG4	rs314253	17	7.09	TC, LDL	0.37	C	T	−0.023/ −0.024	3 × 10−10, 3 × 10−10	TC, LDL	T	0.6497	1.00567	0.938088	1.07832	0.873655	0.6653	0.916346	0.718101	1.16789	0.480824	0.6662	0.987456	0.734122	1.32551	0.933143
TOM1	rs138777	22	35.71	TC	0.36	A	G	0.021	5 × 10−8	TC	A	0.3461	0.947404	0.883143	1.01611	0.130969	0.3394	1.07562	0.845399	1.37001	0.55346	0.3474	0.962164	0.722369	1.2838	0.792258
PPARA	rs4253772	22	46.63	TC, LDL	0.11	T	C	0.032/ 0.031	1 × 10−8, 3 × 10−8	TC, LDL	T	0.1078	1.12565	1.01239	1.25044	0.0279853	0.1008	1.29304	0.873127	1.93239	0.203829	0.1208	1.32402	0.85687	2.09033	0.215586
LRPAP1	rs6831256	4	3.47	TG, TC, LDL	0.42	G	A	0.026/ 0.025/ 0.022	2 × 10−12, 1 × 10−10, 2 × 10−8	TG, TC, LDL	G	0.4268	1.00373	0.938097	1.07387	0.914036	0.4383	1.00049	0.794059	1.26062	0.996678	0.4402	1.00193	0.749251	1.34101	0.989626
VEGFA	rs998584	6	43.76	TG, HDL	0.49	A	C	0.029/ −0.026	3 × 10−15, 2 × 10−11	TG, HDL	A	0.4859	1.05439	0.982576	1.13148	0.141171	0.4871	1.26608	0.991637	1.62014	0.0592653	0.4945	0.956235	0.710739	1.2861	0.766982
MET	rs38855	7	116.36	TG	0.47	G	A	−0.019	2 × 10−8	TG	A	0.5267	1.08399	1.01339	1.15962	0.0190009	0.5516	1.07272	0.852768	1.35025	0.548899	0.5136	1.05078	0.799875	1.3806	0.721618
AKR1C4	rs1832007	10	5.25	TG	0.18	G	A	−0.033	2 × 10−12	TG	A	0.8439	0.915455	0.836578	1.00238	0.0554453	0.8815	1.11372	0.767516	1.61311	0.569086	0.8623	1.02517	0.686571	1.51918	0.902122
PDXDC1	rs3198697	16	15.13	TG	0.43	T	C	−0.020	2 × 10−8	TG	C	0.5901	0.963944	0.90079	1.0316	0.288363	0.5651	0.886223	0.701019	1.11894	0.310717	0.5828	0.943216	0.713289	1.24504	0.680304
MPP3	rs8077889	17	41.88	TG	0.22	C	A	0.025	1 × 10−8	TG	C	0.2105	0.987593	0.909282	1.07211	0.766361	0.2258	0.893179	0.681049	1.17039	0.412743	0.2189	1.09298	0.795372	1.51282	0.586886
INSR	rs7248104	19	7.22	TG	0.42	A	G	−0.022	5 × 10−10	TG	G	0.5896	1.01112	0.944781	1.08222	0.749673	0.5911	0.903628	0.717791	1.13638	0.386715	0.5886	1.24995	0.944101	1.65731	0.119522
PEPD	rs731839	19	33.9	TG, HDL	0.35	G	A	0.022/ −0.022	3 × 10−9, 3 × 10−9	TG, HDL	G	0.3336	0.988556	0.920102	1.06187	0.752853	0.3377	0.958385	0.746674	1.22982	0.738132	0.3618	0.805286	0.604641	1.07166	0.137324
Table S1. Information on SNPs used for the construction of the Genotype Risk Scores in this study. SNPs used for the four Genotype Gisk scores Constructed in this study and their association with the respective plasma levels in Willer et al., 2013, as well as their association with LOAD in the three groups in this study. Risk allele refers to the allele associated with increasing LDL-c, TC and TG…
